# Supplementary material for: Psychiatrists’ Experience of a Peer Support Group for Reflecting on Patient Suicide and Homicide: A Qualitative Study
Source: Int J Environ Res Public Health. 2022 Nov 4;19(21):14507. doi: 10.3390/ijerph192114507 (PMC9654625; doi:10.3390/ijerph192114507)
Supplement: Supplementary file 1 [file ijerph-19-14507-s001.zip]

Archive with 1 entries (1 files):
- ijerph-1897371-supplementary.pdf
